# Supplementary material for: Effects of Water Provision and Hydration on Cognitive Function among Primary-School Pupils in Zambia: A Randomized Trial
Source: PLoS One. 2016 Mar 7;11(3):e0150071. doi: 10.1371/journal.pone.0150071 (PMC4780815; doi:10.1371/journal.pone.0150071)
Supplement: S2 File — (XLSX) [file pone.0150071.s002.xlsx]

## Sheet: codebook
variable	Description	Response
id	4-digit pupil unique ID	integer
arm	Intervention status	0 control 1 intervention
date	Date of first visit	date
schoolid	School identification number	integer
color_am	Urine sample MORNING, color (scale of 1-8)	integer
sg_am	Urine sample MORNING, specific gravity	integer
color_pm	Urine sample AFTERNOON, color (scale of 1-8)	integer
sg_pm	Urine sample AFTERNOON, specific gravity	integer
blood	Nurse noted blood in urine	0=no 1=yes
dehyd_colam	dehydrated (color>5) in morning urine sample	0=dehydrated 1=hydrated
dehyd_colpm	dehydrated (color>5) in afternoon urine sample	0=dehydrated 1=hydrated
dehyd_sgam	dehydrated (Usg>1.019) in morning urine sample	0=dehydrated 1=hydrated
dehyd_sgpm	dehydrated (Usg>1.019) in afternoon urine sample	0=dehydrated 1=hydrated
hyperhyd_am	Hyper-hydration (Usg<1.003) in morning urine sample	0=no 1=yes
hyperhyd_pm	Hyper-hydration (Usg<1.003) in afternoon urine sample	0=no 1=yes
testvers	Test version	integer
lcc	Letter cancellation, correct targets	integer
lci	Letter cancellation, incorrect targets	integer
lcf	Letter cancellation, final score (LCC-LCI)	integer
lcx	Letter cancellation, did not understand	1 = did not understand
idc	Image difference direct, correct targets circled	integer
idi	Image difference direct, incorrect targets circled	integer
idf	Image difference direct, final score (IDC-IDI)	integer
idx	Image difference direct, did not understand	1 = did not understand
iic	Image difference indirect, correct targets circled	integer
iii	Image difference indirect, incorrect targets circled	integer
iif	Image difference indirect, final score (IIC-III)	integer
iix	Image difference indirect, did not understand	1 = did not understand
nfc	Forward number recall, total number of correct sequences	integer
nfm	Forward number recall, maximum length of correctly recalled sequence	integer
nfx	Forward number recall, did not understand	1 = did not understand
nrc	Reverse number recall, total number of correct sequences	integer
nrm	Reverse number recall, maximum length of correctly recalled sequence	integer
nrx	Reverse number recall, did not understand	1 = did not understand
ltm	Line tracing, distance reached	integer
lte	Line tracing, number of times touched edge	integer
ltf	Line tracing, final score (LTM-LTE)	integer
ltx	Line tracing, did not understand	1 = did not understand
p100	Water or control group	1=water 2=control
p101	Sex	0=Male 1=Female
p102	Age	integer 99=Don't know
p103	Grade	integer
p104	Frequency water is avialble at school	0=never 1=sometimes 2=always
p105	Frequency pupil drinks water at school	0=never 1=some days 2=every day
p107	Had something to drink this morning	0=no 1=yes
p108	What pupil had to drink	1=water 2=tea 3=juice 4=soda 88=other
p108_a	Morning drink: water	0=no 1=yes
p108_b	Morning drink: tea	0=no 1=yes
p108_c	Morning drink: milk	0=no 1=yes
p108_oth	Other drink	text
p110	Ate breakfast today	0=no 1=yes
p112	Frequency pupil eats breakfast	0=never 1=some days 2=every day
p120	Mode of transport to school, morning	1=walk 2=bike 3=ride 88=other
p122	Length of travel to school, morning (minutes)	integer
p130	Water source at home	1=tap 2=borehole 3=covered well 4=uncovered well 5=water brought by pupils 6=other
p132	Time to water source at home, one way (minutes)	integer
p134	Water storage at home	1=open container no tap 2=closed no tap 3=open container with tap 4=closed container with tap
p136	Presence of latrine at home	0=no 1=yes
p138	Illness in past 2 weeks	0=no 1=yes
p139	Type of illness	1=diarrhea 2=nausea 3=vomiting 4=fever 88=other
p139_a	Illness: diarrhea	0=no 1=yes
p139_b	Illness: nausea	0=no 1=yes
p139_c	Illness: vomiting	0=no 1=yes
p139_d	Illness: fever/malaria	0=no 1=yes
p139_e	Illness: cough	0=no 1=yes
p139_f	Illness: headache	0=no 1=yes
p139_g	Illness: other	0=no 1=yes
p140	Morning activities	1=chores 2=water 3=playing 88=other
p140_a	Morning activity: chores	0=no 1=yes
p140_b	Morning activity: fetching water	0=no 1=yes
p140_c	Morning activity: playing	0=no 1=yes
p140_d	Morning activity: farming	0=no 1=yes
p140_any	Any morning activity	0=no 1=yes
p140_oth	Other morning activity	text
s100a	School population, girls	integer
s100b	School population, boys	integer
s100c	Total school population	integer
s101	Principle current school water source	1=tap 2=borehole 3=covered well 4=uncovered well 5=water brought by pupils 6=other
s101_oth	Other water source	text
s102	Time to school source	0 = in courtyard 2=1-5 minutes 3=6-10 minutea 4=> 10 minutes
s103	Distance to school source (meters)	integer
s104	How often is drinking water avaialable for pupils	0=never 1=sometimes 2=always 99=don't know
s105	Is there water to drink today	0=no 1=yes
s106	Past deworming at school or village (ever)	0=no 1=yes
s107	Length of time since past deworming (days)	integer
s110	Obs - Presence of drinking water container	0=no 1=yes
s111	Obs - Presence of drinking water	0=no 1=yes
s112	Time afternoon urine collection began	time
s113	Temperature	integer
s114	Humidity	integer
watschool	Improved water source at school	0=no 1=yes
wathome	Improved water source at home	0=no 1=yes
	NOTE: questions with "p" prefix were asked of pupils, questions with "s" prefix were asked of school director or observed
