# Supplementary material for: Effects of Water Provision and Hydration on Cognitive Function among Primary-School Pupils in Zambia: A Randomized Trial
Source: PLoS One. 2016 Mar 7;11(3):e0150071. doi: 10.1371/journal.pone.0150071 (PMC4780815; doi:10.1371/journal.pone.0150071)
Supplement: S5 File — (XLS) [file pone.0150071.s005.xls]

## Sheet: Sheet1
visit	water	color_am	sg_am	color_pm	sg_pm	dehyd_sgam	dehyd_sgpm	testvers	lcc	lci	lcf	lcx	idc	idi	idf	idx	iic	iii	iif	iix	nfc	nfm	nfx	nrc	nrm	nrx	ltm	lte	ltf	ltx	p000	p101	p102	p103	p105	p106	p107	p108
1	0	4	1.009	2	1.003	0	0	B2	10	0	10		3	0	3		1	0	1		6	4		6	5		3	0	3		1	1	6	99	0	0	0
2	1	2	1.007	1	1	0	0	B1	21	0	21		4	0	4		1	1	0		5	4		0	0	2	13	1	12		1	1	6	99	0	1	0
2	1	2	1.007	3	1.004	0	0	A2	27	0	27		2	0	2		3	0	3		7	5		7	5	1	11	0	11		1	1	6	11	1	1	1	2,5
1	0	2	1.004	3	1.012	0	0	A1	18	0	18		2	1	1		2	2	0		4	3		1	2		8	0	8	2	1	1	6	11	1	1	1	2,
2	1	1	1.002	1	1	0	0	B1	21	0	21		3	0	3		2	0	2		7	5		3	3	1	23	1	22		1	0	6	11	1	1	1	2,5
1	0	1	1.002	2	1.01	0	0	B2	0	14	-14	1	1	0	1		2	0	2		5	4		6	5		10	1	9		1	0	6	11	1	1	1	,5
1	0	1	1.001	6	1.013	0	0	A1	10	0	10		1	0	1		2	1	1		6	4		6	5		4	0	4		1	1	6	12	2	1	1	,5
2	1	2	1.003	6	1.015	0	0	A2	23	0	23		4	0	4		2	0	2		5	4		4	3	1	13	1	12		1	1	6	12	2	1	1	,5
1	0	2	1.007	3	1.018	0	0	A2	19	0	19		2	0	2		1	2	-1		6	4		0	0	2	19	2	17		1	0	6	15	1	1	1	1,5,6
2	1	2	1.021	6	1.016	1	0	A1	34	0	34		3	0	3		3	0	3		4	5		4	5	1	20	2	18		1	0	6	15	1	1	1	2,5
1	0	2	1.008	4	1.011	0	0	B2	23	1	22		6	2	4		3	1	2		3	4		1	2	2	29	5	24		1	0	6	13	1	1	1	2,5
2	1	1	1.003	4	1.012	0	0	B1	32	0	32		7	1	6		3	0	3		6	4		4	4	1	16	1	15	2	1	0	6	13	1	1	1	2,6
1	0	1	1	1	1	0	0	B1	6	0	6		2	0	2		3	0	3		5	4		0	0	2	28	2	26		1	0	6	12	1	1	1	1,2,5
2	1	2	1.012	2	1.001	0	0	B2	13	0	13		2	0	2		5	0	5		7	5		8	5	1	29	2	27		1	0	6	12	1	1	1	1,2,5
1	0	3	1.004		1.016	0	0	B2	11	0	11		1	0	1		2	0	2		5	4		1	2		7	0	7		1	1	6	12	1	1	1	1,2,5
2	1	2	1.009	3	1.006	0	0	B1	19	0	19		2	0	2		2	0	2		6	5		4	5	1	9	0	9		1	1	6	12	1	1	1	2,5
2	1	1	1.001	3	1.014	0	0	A2	27	0	27		3	0	3		3	0	3		6	4		6	5	1	8	2	6		1	0	6	13	2	1	1	2,5
1	0	3	1.015	6	1.019	0	0	A1	24	0	24		2	0	2		3	0	3		4	4		1	3	2	10	0	10		1	0	6	13	2	1	1	2,5
2	1	2	1.014	2	1.003	0	0	A1	29	0	29		3	0	3		3	1	2		6	4		1	2	1	25	2	23		1	1	6	12	1	1	0
1	0	3	1.005	4	1.015	0	0	A2	16	0	16		2	0	2		2	1	1		4	4		6	4		24	0	24		1	1	6	12	1	1	1	1,5
2	1	1	1.008	3	1.012	0	0	B2	34	0	34		4	0	4		2	0	2		6	5		3	3	1	21	1	20		1	0	6	12	1	1	0
1	0	3	1.007	3	1.015	0	0	B1	25	0	25		0	2	-2	1	4	0	4		6	5		7	5		21	1	20		1	0	6	12	1	1	1	1,2,6
1	0	3	1.011	4	1.011	0	0	A1	14	0	14		3	1	2		1	2	-1		4	4		1	2	2	2	0	2		1	0	6	14	2	1	0
2	1	1	1.003	1	1	0	0	A2	25	0	25		5	1	4		4	0	4		4	3		4	5	1	8	1	7	2	1	0	6	14	2	1	1	2,5
1	0	1	1.001	4	1.015	0	0	A2	15	0	15		1	2	-1		2	0	2		5	4		1	2	2	8	0	8		1	1	6	13	1	1	1	,5
2	1	2	1.005	2	1.002	0	0	A1	34	0	34		2	0	2		2	1	1		6	4		4	3	1	13	0	13		1	1	6	13	1	1	1	1,5
1	0	1	1.004	2	1.008	0	0	B1	24	0	24		3	0	3		2	0	2		6	5		0	0	2	17	0	17		1	1	6	11	1	1	1	,5
2	1	2	1.004	3	1.013	0	0	B2	36	0	36		3	0	3		3	0	3		6	4		3	3	1	19	1	18		1	1	6	11	1	1	1	,5
1	0	1	1.005	3	1.016	0	0	B2	18	0	18		1	1	0		2	0	2		4	3		4	5		10	0	10		1	1	6	12	1	1	1	2,5
2	1	1	1.002	1	1	0	0	B1	28	0	28		3	2	1		4	1	3		4	4		3	3	1	17	2	15		1	1	6	12	1	1	1	,5
2	1	2	1.004	1	1	0	0	A2	28	0	28		1	0	1		3	0	3		4	4		5	4	1	15	1	14		1	1	6	14	2	1	1	1,5
1	0	1	1	1	1.003	0	0	A1	21	0	21		2	0	2		0	2	-2	1	3	3		0	0	2	15	1	14	2	1	1	6	14	2	1	1	,5
2	1	2	1.005	2	1.001	0	0	A1	18	0	18		3	0	3		2	1	1		6	4		3	3	1	5	0	5		1	1	6	12	2	1	1	2,5
1	0	3	1.01	6	1.02	0	1	A2	14	0	14		0	0	0	1	2	0	2		5	5		5	4		4	0	4		1	1	6	12	2	1	1	1,2,5
2	1	2	1.006	2	1	0	0	B2	24	0	24		2	0	2		2	1	1		5	4		4	4	1	15	3	12		1	1	6	12	1	1	1	,2
1	0	2	1.009	1	1.006	0	0	B1	11	0	11		1	0	1		2	0	2		5	4		1	4	2	8	0	8		1	1	6	12	1	1	1	,2
2	1	2	1.007	6	1.009	0	0	A2	10	0	10		4	2	2		2	2	0		6	4		4	4	1	24	0	24	2	1	1	6	14	1	1	1	1,2,5
1	0	2	1.004	3	1.008	0	0	A1	9	0	9		4	0	4		2	2	0		0	5		0	0	2	29	2	27		1	1	6	14	1	1	1	2,5
1	0	3	1.009	3	1.019	0	0	A2	23	0	23		1	1	0		2	0	2		4	3		5	5		15	0	15		1	1	5	10	1	1	0
2	1	2	1.007	7	1.022	0	1	A1	31	0	31		4	0	4		2	1	1		2	2		2	2		15	1	14		1	1	5	10	1	1	1	,5
1	0	4	1.012	4	1.018	0	0	B1	34	0	34		3	0	3		2	2	0		4	3		4	3		20	1	19		1	1	5	13	1	0	0
2	1	2	1.009	1	1	0	0	B2	31	0	31		2	3	-1		3	1	2		4	3		3	3		19	0	19		1	1	5	13	1	1	1	2,5
1	0	3	1.01	4	1.02	0	1	B2	12	0	12		2	1	1		4	0	4		6	4		4	4		29	1	28		1	0	5	99	1	0	0
2	1	3	1.012	4	1.016	0	0	B1	32	0	32		4	0	4		2	2	0		4	3		4	3		14	0	14		1	0	5	99	1	1	0
2	1	2	1.003	1	1	0	0	A1	38	0	38		4	0	4		5	0	5		4	3		3	3		18	0	18		1	1	5	12	1	1	1	,5
1	0	2	1.004	3	1.009	0	0	A2	23	0	23		2	0	2		3	0	3		6	5		2	3		16	0	16		1	1	5	12	1	0	1	,5
1	0	2	1.001	4	1.018	0	0	B1	20	0	20		4	0	4		2	1	1		4	3		3	3		25	1	24		1	0	5	12	1	0	1	,5
2	1	2	1.001	6	1.01	0	0	B2	28	0	28		3	0	3		2	1	1		4	3		3	3		20	0	20		1	0	5	12	1	1	1	2,5
1	0	1	1	6	1.014	0	0	B2	34	0	34		3	0	3		5	1	4		5	4		4	3		29	0	29		1	1	5	14	1	0	1	,5
2	1	1	1	1	1	0	0	B1	36	0	36		5	0	5		4	0	4		6	5		5	4		28	1	27		1	1	5	14	1	1	1	2,5
2	1	3	1.012	6	1.017	0	0	A2	30	0	30		2	0	2		3	0	3		6	4		3	3		28	5	23		1	1	5	10	1	1	1	1,2
1	0	2	1.001	4	1.009	0	0	A1	29	0	29		1	0	1		1	1	0		6	5		0	0	2	28	10	18		1	1	5	10	1	1	1	2,5
1	0	3	1.008	4	1.014	0	0	A2	18	0	18		0	0	0		1	0	1		6	4		0	0	2	28	3	25		1	1	5	12	1	0	1	,2
2	1	3	1.012	1	1	0	0	A1	20	0	20		1	0	1		2	0	2		5	4		0	0	2	12	0	12		1	1	5	12	1	1	1	,2
2	1	6	1.019	7	1.022	0	1	B2	32	0	32		3	0	3		3	0	3		6	5		2	2		17	0	17		1	0	5	13	1	1	1	,1
1	0	6	1.015	2	1.007	0	0	B1	30	0	30		2	0	2		2	0	2		3	3		2	5	2	15	1	14	2	1	0	5	13	1	1	1	,5
2	1	3	1.018	6	1.015	0	0	B1	29	0	29		6	1	5		4	2	2		6	4		2	2		8	0	8		1	0	5	13	1	1	1	2,5
1	0	2	1.01	6	1.022	0	1	B2	25	0	25		1	1	0		4	0	4		6	4		2	3		20	2	18	2	1	0	5	13	1	1	1	2,5
1	0	1	1.001	3	1.017	0	0	A1	3	11	-8	1	2	1	1		2	1	1		3	3		1	2					1	1	0	5	12	1	1	1	,5
2	1	2	1.004	4	1.013	0	0	A2	9	23	-14	1	3	1	2		5	0	5		3	3		2	2		12	0	12	2	1	0	5	12	1	1	1	,5
1	0	1	1.004	6	1.021	0	1	A2	30	0	30		2	0	2		2	1	1		4	4		5	5		18	0	18		1	1	5	11	2	0	1	,2
2	1	1	1.001	2	1	0	0	A1	33	0	33		2	0	2		4	0	4		6	5		1	2		14	0	14		1	1	5	11	2	1	1	,2
1	0	4	1.007	2	1.003	0	0	B1	25	0	25		4	1	3		1	1	0		4	4		4	3		29	0	29		1	1	5	9	0	0	1	,5
2	1	2	1.011	4	1.011	0	0	B2	27	0	27		5	4	1		4	1	3		5	4		4	4		12	0	12		1	1	5	9	0	1	1	1,2
2	1	1	1.001	1	1	0	0	B1	29	0	29		3	1	2		2	0	2		7	5		6	4		28	1	27		1	1	5	12	1	1	1	,2
1	0	3	1.011	3	1.003	0	0	B2	22	0	22		2	2	0		3	1	2		1	2		3	3		24	1	23		1	1	5	12	1	0	0
2	1	1	1.001	2	1	0	0	A2	26	0	26		4	0	4		2	0	2		5	5		6	5		17	0	17		1	0	5	99	1	1	1	1,2,5
1	0	1	1	4	1.011	0	0	A1	14	0	14		3	0	3		0	1	-1		6	5		5	4		18	0	18	2	1	0	5	99	1	1	1	,2
2	1	1	1.003	2	1.002	0	0	A1	32	0	32		3	0	3		2	1	1		3	3		5	4		10	0	10		1	1	5	12	1	1	1	,2
1	0	3	1.005	3	1.015	0	0	A2	21	0	21		1	0	1		2	0	2		3	3		1	2		11	0	11		1	1	5	12	1	1	1	1,2,5
1	0	6	1.009	7	1.016	0	0	B1	29	0	29		4	0	4		1	0	1		6	5		6	5		19	2	17	2	1	1	5	99	1	1	1	1,2,5
2	1	4	1.017	4	1.016	0	0	B2	33	0	33		2	2	0		3	1	2		6	4		6	4		14	0	14		1	1	5	99	1	1	1	1,2
2	1	3	1.017	2	1.002	0	0	B1	25	0	25		2	1	1		2	0	2		6	5		4	4		10	0	10		1	1	5	99	1	1	1	1,2
1	0	2	1.005	3	1.015	0	0	B2	21	0	21		2	0	2		2	0	2		5	4		2	2		14	1	13	2	1	1	5	99	1	1	1	,5
1	0	3	1.01	3	1.013	0	0	A1	24	0	24		2	0	2		2	1	1		5	4		4	3		20	0	20		1	0	5	12	1	1	1	,5
2	1	1	1	2	1.006	0	0	A2	29	0	29		2	0	2		3	0	3		6	5		2	2		20	1	19		1	0	5	12	1	1	1	,5
1	0	4	1.006	6	1.015	0	0	A2	14	0	14		1	0	1		1	0	1		6	4		2	3		14	0	14		1	0	5	99	1	0	1	,1
2	1	2	1.006	2	1.005	0	0	A1	26	1	25		2	0	2		2	0	2		7	5		4	3		15	0	15		1	0	5	99	1	1	1	1,5
1	0	1	1.001	6	1.011	0	0	B1	27	0	27		0	1	-1		0	0	0	1	6	4		5	5		13	0	13	2	1	0	5	14	1	1	1	,5
2	1	1	1.001	2	1.004	0	0	B2	34	0	34		3	1	2		1	1	0		1	2		4	4		8	1	7		1	0	5	14	1	1	1	,5
1	0	1	1.002	4	1.014	0	0	B2	27	0	27		2	1	1		3	0	3		5	4		3	3		28	1	27		1	1	5	99	2	1	1	1,2,5
2	1	2	1.007	2	1.003	0	0	B1	32	0	32		4	1	3		3	0	3		3	3		2	2		20	0	20		1	1	5	99	2	1	1	1,2,5
2	1	1	1.001	1	1	0	0	A2	37	1	36		2	1	1		3	0	3		6	5		4	4		21	2	19		1	0	5	10	1	0	1	,2
1	0	3	1.012	6	1.017	0	0	A1	30	0	30		4	0	4		3	0	3		6	4		2	3		21	0	21		1	0	5	10	1	0	0
1	0	1	1	6	1.014	0	0	A2	29	0	29		0	0	0		1	0	1		6	4		5	4		14	0	14		1	1	5	12	1	1	1	,5
2	1	1	1.003	3	1.004	0	0	A1	29	0	29		3	0	3		3	2	1		7	6		3	3		13	1	12		1	1	5	12	1	1	1	1,5
1	0	2	1.005	4	1.015	0	0	B1	25	0	25		0	0	0	1	0	0	0	1	5	4		2	4	2	29	5	24		1	1	5	11	1	1	1	,5
2	1	2	1.006	3	1.012	0	0	B2	30	0	30		2	0	2		3	0	3		4	3		3	3		29	2	27		1	1	5	11	1	1	1	1,5
1	0	1	1.002	2	1.001	0	0	B2	23	0	23		0	0	0	1	2	0	2		6	4		5	4		18	0	18		1	1	5	99	1	1	1	,5
2	1	1	1.006	2	1.002	0	0	B1	30	0	30		4	0	4		4	0	4		7	5		5	4		10	0	10		1	1	5	99	1	1	1	,5
1	0	3	1.005	7	1.015	0	0	A1	28	0	28		1	0	1		1	1	0		4	3		2	3		17	0	17		1	1	5	99	0	1	1	1,2,5
2	1	1	1	4	1.009	0	0	A2	33	0	33		1	0	1		3	0	3		5	5		5	4		11	1	10		1	1	5	99	0	1	1	,5
1	0	2	1.009	3	1.016	0	0	A2	20	0	20		1	0	1		2	0	2		5	4		4	3		11	0	11		1	0	5	11	2	0	1	1,2
2	1	1	1.004	1	1	0	0	A1	29	0	29		4	0	4		5	0	5		6	5		4	3		7	0	7		1	0	5	11	2	0	1	,2
