# Supplementary material for: Effects of Water Provision and Hydration on Cognitive Function among Primary-School Pupils in Zambia: A Randomized Trial
Source: PLoS One. 2016 Mar 7;11(3):e0150071. doi: 10.1371/journal.pone.0150071 (PMC4780815; doi:10.1371/journal.pone.0150071)
Supplement: S6 File — (XLSX) [file pone.0150071.s006.xlsx]

## Sheet: codebook
variable	Description	Response
id	4-digit pupil unique ID	integer
date	Date of visit	date
visit	Visit number	1 = first day of testing 2 = second day of testing
water	Intervention status	0 = control 1 = water provision
color_am	Urine sample MORNING, color (scale of 1-8)	integer
sg_am	Urine sample MORNING, specific gravity	integer
color_pm	Urine sample AFTERNOON, color (scale of 1-8)	integer
sg_pm	Urine sample AFTERNOON, specific gravity	integer
dehyd_sgam	dehydrated (Usg>1.019) in morning urine sample	1=dehydrated 0=hydrated
dehyd_sgpm	dehydrated (Usg>1.019) in afternoon urine sample	1=dehydrated 0=hydrated
testvers	Test version	text
lcc	Letter cancellation, correct targets	integer
lci	Letter cancellation, incorrect targets	integer
lcf	Letter cancellation, final score (LCC-LCI)	integer
lcx	Letter cancellation, did not understand	1 = did not understand
idc	Image difference direct, correct targets circled	integer
idi	Image difference direct, incorrect targets circled	integer
idf	Image difference direct, final score (IDC-IDI)	integer
idx	Image difference direct, did not understand	1 = did not understand
iic	Image difference indirect, correct targets circled	integer
iii	Image difference indirect, incorrect targets circled	integer
iif	Image difference indirect, final score (IIC-III)	integer
iix	Image difference indirect, did not understand	1 = did not understand
nfc	Forward number recall, total number of correct sequences	integer
nfm	Forward number recall, maximum length of correctly recalled sequence	integer
nfx	Forward number recall, did not understand	1 = did not understand
nrc	Reverse number recall, total number of correct sequences	integer
nrm	Reverse number recall, maximum length of correctly recalled sequence	integer
nrx	Reverse number recall, did not understand	1 = did not understand 2 = did not enter numbers in reverse order
ltm	Line tracing, distance reached	integer
lte	Line tracing, number of times touched edge	integer
ltf	Line tracing, final score (LTM-LTE)	integer
ltx	Line tracing, did not understand	1 = did not understand 2 = drew line starting at end
p000	Provided assent	1=yes 2=no
p101	Sex	0=Male 1=Female
p102	Age	integer 99=Don't know
p103	Grade	integer
p104	Frequency water is avialble at school	0=never 1=sometimes 2=always
p105	Frequency pupil drinks water at school	0=never 1=some days 2=every day
p106	Had something to eat this morning	0=no 1=yes
p107	Had something to drink this morning	0=no 1=yes
p108	What pupil had to drink	1=water 2=tea 3=juice 4=soda 88=other
